# Supplementary material for: Apolipoprotein A-IV-Deficient Mice in 129/SvJ Background Are Susceptible to Obesity and Glucose Intolerance
Source: Nutrients. 2023 Nov 20;15(22):4840. doi: 10.3390/nu15224840 (PMC10674380; doi:10.3390/nu15224840)
Supplement: Supplementary file 1 [file nutrients-15-04840-s001.zip]

Archive with 2 entries (2 files):
- Lean mass and fat mass in 129 mice.xlsx
- Supplementary materials 11142023.pdf
